# Supplementary material for: Discovery of Plant-Derived Natural Compounds as Novel GABA Aminotransferase Inhibitors: Structure-Based Discovery, Experimental Validation, and Molecular Dynamics Analysis
Source: Pharmaceuticals (Basel). 2026 Feb 12;19(2):307. doi: 10.3390/ph19020307 (PMC12944523; doi:10.3390/ph19020307)
Supplement: Supplementary file 1 [file pharmaceuticals-19-00307-s001.zip]

Archive with 3 entries (2 files):
- pharmaceuticals-4139023-supplementary(1)/
- pharmaceuticals-4139023-supplementary(1)/Supplementary information.docx
- pharmaceuticals-4139023-supplementary(1)/Supplementary Table S1:Complete primary virtual screening results of plant-derived compounds against GABA-AT .pdf
